# Supplementary material for: Dataset of theoretical multinary perovskite oxides
Source: Sci Data. 2023 Apr 28;10:244. doi: 10.1038/s41597-023-02127-w (PMC10147628; doi:10.1038/s41597-023-02127-w)
Supplement: Supplementary file 1 — Supplementary Table 1 [file 41597_2023_2127_MOESM1_ESM.xlsx]

## Sheet: Sheet1
Cation	Perov. (A-site)	Perov. (B-site)	Non-perov. (A-site)	Non-perov. (B-site)
Al3+	190	6023	88	550
Ba2+	8125	3	1484	3
Bi3+	3533	603	281	122
Bi5+	694	1358	103	77
Ca2+	5958	1159	431	103
Ce3+	3648	551	331	83
Ce4+	2874	1022	237	89
Co2+	1012	2292	115	144
Co3+	184	1285	41	138
Co4+	166	2062	65	124
Cr2+	310	1288	62	85
Cr3+	149	1031	23	86
Cr4+	105	771	20	16
Cr5+	78	1454	54	23
Cr6+	37	1371	71	82
Cu+	227	1864	14	655
Cu2+	170	933	32	297
Cu3+	173	1683	8	540
Dy2+	2846	620	214	65
Dy3+	2013	888	96	113
Eu2+	4114	158	149	10
Eu3+	2093	715	38	75
Fe2+	936	1852	117	113
Fe3+	370	1192	55	91
Fe4+	213	1493	25	31
Fe6+	24	1346	3	81
Ga3+	574	4777	99	484
Gd3+	3975	1220	183	169
Ge4+	163	2576	123	200
Hf4+	1690	3269	404	290
In3+	2567	2612	153	252
K+	6146	94	1215	6
La3+	7301	792	554	129
Li+	707	2361	32	523
Mg2+	1376	3298	100	252
Mn2+	718	1034	84	71
Mn3+	137	810	29	105
Mn4+	141	895	21	45
Mn6+	11	1360	7	84
Mn7+	47	549	20	22
Na+	4331	880	338	85
Nb3+	334	1427	140	185
Nb4+	359	1002	178	95
Nb5+	496	2265	329	85
Nd2+	3816	159	291	6
Nd3+	3119	641	228	122
Ni2+	230	2770	30	238
Ni3+	178	1442	26	137
Ni4+	125	2073	15	110
Pr3+	2890	658	193	109
Pr4+	1944	1014	39	160
Sb3+	917	1658	138	684
Sb5+	292	2087	125	116
Se4+	101	1770	91	1956
Se6+	20	1764	121	184
Si4+	40	6257	122	520
Sm2+	3773	256	318	20
Sm3+	2817	712	210	121
Sn2+	2868	401	276	68
Sn4+	773	1857	184	150
Sr2+	6937	387	794	33
Tb3+	2109	840	127	116
Tb4+	1681	1764	35	210
Ti3+	136	1194	85	90
Ti4+	523	2406	305	111
V2+	309	1440	94	79
V3+	153	990	57	77
V4+	223	997	91	45
V5+	117	2382	169	68
W4+	232	1351	73	74
W5+	200	1531	99	48
W6+	177	1480	226	74
Y3+	4108	1671	208	239
Zn2+	1583	3169	183	435
Zr4+	2095	3146	433	269
